# Supplementary material for: Vimentin filaments interact with the actin cortex in mitosis allowing normal cell division
Source: Nat Commun. 2019 Sep 13;10:4200. doi: 10.1038/s41467-019-12029-4 (PMC6744490; doi:10.1038/s41467-019-12029-4)
Supplement: Supplementary file 17 — Source Data [file 41467_2019_12029_MOESM17_ESM.xlsx]

## Sheet: Fig. 1c
RFP//vim wt or TL plus GFP-vim wt or TL
Vimentin area (% of cell area)
		SW13/Cl.2				MCF7				HAP1
	WT		TL		WT		TL		WT		TL
													Please note that commas indicate decimal points
	90.3696		7.62712		100		66.3934		79.1411		15.6146
	87.0873		14.2857		91.2746		77.7533		76.3514		20.4225
	95.1144		14.1414		91.4791		54.2289		79.3814		39.1566
	91.9341		10.4167		95.6568		55.3911		92.0833		14.6199
	90.4031		9.40171		82.6336		96.4865		85.1852		12.0536
	87.6018		4.08163		86.3764		53.4653		85.5204		13.1313
	92.8658		3.28638		82.6002		51.7906		93.7337		32.5843
	93.6738		2.60417		87.8195		62.8959		100		44.6154
	75.966		7.04225		80.257		36.4301		96.0526		84.9265
	90.2909		7.84314		87.2852		40.1307		84.6667		86.532
	88.2055		1.22699		95.7597		9.41176		89.0459		24.1791
	87.1997		13.2701		100		6.95971		89.418		39.823
	89.6635		3.37079		92.9257		47.5078		89.013		57.2581
	91.198		3.48837		100		40.2579		95.9427		59.3478
	94.4684		5.68182		77.9123		83.6812		73.5955		13.1429
	91.918		12.1951		88.2707		53.0303		98.503		18.1818
	90.0943		7.33333		82.7411		55.8282		87.2		9.81595
	89.2828		13.7931		88.9405		40.0447		85.1351		84.6535
	90.5216		12.6437		66.4537		64.0584		90.7514		85
	75.166		6.74847		76.247		61.3402		98.0676		61.1374
			31.5068		94.9631		100		96.31		61.7117
			25.3219		80.774		71.5026		99.359		65.7534
					90.0699		86.3563		97.2222		73.5294
					67.0935				100		68.7023
					52.5108				85.2174		78.2313
Average	89.1512		9.87776		85.6018		57.1715		100		89.3082
STD dv	5.15991		7.314		11.3826		23.3697				17.1429
n	20		22		25		23				78.7004
SE	1.15		1.56		2.27		4.87				72.956
t		5.77456e-34				2.07406e-06					82.3096
											68.7273
											58.2734
											8.19672
											25
											33.6538
											43.2432
									90.2653		48.3788
									7.79815		27.6061
									26		36
									SE	1.6	4.6
										3.3948e-10

## Sheet: Fig. 1d
Vimentin area (% of cell area)
Left panel									Right panel
	WT 10:0 TL		WT 8:2 TL		WT 4:6 TL		WT 2:8 TL			TL 0.2		TL 0.6		TL 0.8
	90.3696		83.8215		12.6157		5.31967			5.15161		3.93892		2.76096
	87.0873		13.3249		10.2276		8.67765			11.9111		7.42592		5.94233
	95.1144		20.8463		32.0139		5.5			4.76882		7.29927		2.17134
	91.9341		73.4186		8.22529		9.92014			11.192		10.9926		1.54015
	90.4031		79.0181		7.57569		9.40592			5.86517		11.9149		4.62982
	87.6018		54.8448		16.6885		6.11509			3.541		15.6797		7.98593
	92.8658		73.8394		13.148		17.7024			1.98216		15.8369		0.941952
	93.6738		70.059		6.20895		5.05557			2.90867		22.6855		3.76607
	75.966		82.8929		25.6466		8.46166			1.87992		7.77066		8.48675
	90.2909		98.2997		14.4417		7.73603			4.29386		6.74747		16.6215
	88.2055		76.6173		16.6343		6.81228			5.3012		13.06		5.0327
	87.1997		50.423		14.2584		9.34835					15.7969		4.91052
	89.6635		70.6985		19.3758		8.0118					5.71729		3.06806
	91.198		50.6938		15.4354		11.1585					8.64925
	94.4684		61.1248		30.2413		13.0222					2.84006
	91.918		75.5243		25.784		9.96013					3.50951
	90.0943		50.6664		19.5361		5.98049
	89.2828		73.1299		13.1318		6.43546
	90.5216		69.6043		31.7597		5.11489
	75.166		70.4978		11.7158		8.87311
Average	89.1512		64.9673		17.2332		8.43057			5.34505		9.99156		5.21985
Std dv	5.15991		20.4047		7.95819		3.08113			3.33996		5.50534		4.11547
SE	1.1		4.4		1.7		0.6			1.01		1.38		1.13
n	20		20		20		20			11		16		13

## Sheet: Fig. 1e
Vimentin area (% of cell area)
		U-251 MG				Vero				SW13 parental
	WT		TL		WT		TL		WT		TL
	81.5236		19.9794		80.3279		5.06248		90.9437		19.6138
	78.0233		22.6204		89.0173		7.86372		89.8186		19.8829
	82.3825		21.6209		86.8552		15.4077		88.4075		64.4905
	89.3566		40.6986		86.8955		13.1654		91.1851		33.3075
	84.6915		26.444		97.0149		6.86759		99.7584		83.6765
	72.4086		28.2867		98.0066		15.7165		96.1526		9.03147
	88.621		27.0834		81.1398		26.5788		98.1724		29.765
	71.6318		77.5299		100		53.6185		96.629		9.81818
	80.8387		80.1152		91.3712		35.0382		90.8344		15.279
	77.1399		71.2024		96.7197		3.43307		87.2443		14.3148
	83.8296		18.8584		95.3333		5.4183		82.0836		13.6993
	78.3872		24.0306		96.8667		3.09069		82.2936		22.9121
	89.6644		75.5639		81.1486		7.56837		90.8662		13.5237
	75.5797		24.458		100		5.10234		94.2886		5.60923
	65.2219		41.8883		96.1562		34.7526		8.84777		19.2349
	64.8672		24.9759		87.7587		11.9355		94.0848		11.1728
	89.1479		34.0324		64.7374		12.6136		90.5108		4.02207
	81.1559		51.0271		80.3046		11.4727		98.3132		4.77053
	82.3241		24.8373		92.6326		5.7818		98.817		2.20161
	92.8045		25.8646		100		2.29665		99.751		46.4606
					81.9268		9.56812		95.5296		48.6694
average	80.48		38.0559		86.875		4.60471		83.782		17.5617
SDX	7.81258		21.1128		85.73		7.75251		95.341		54.2715
SE	1.747		4.7211		53.2367		8.20049		93.7529		17.7307
					93.3057		14.7873		96.686		6.60419
	n 20		n 20		92.8302		17.0135		94.4682		16.9576
					92.3485		9.23631		99.1021		11.7291
							9.34731		98.2873		7.46942
					78.5256		6.96386		95.4218		2.38303
					93.2682		8.98965		90.8426		24.605
					86.6933		3.37954
					75.5777		8.80361		90.4072		21.6923
					83.6043		15.5405		16.1842		19.5929
					81.6025		3.75715
					79.4912		20.1166		2.95		3.57
					97.1027		6.09722		n 30		n 30
					92.9993		11.2715
							16.3686
							11.3728
							13.5676
							11.7499
							7.55678
							17.6085
							12.1788
							7.72722
							25.263
							19.6881
							7.70911
							7.56613
							6.3956
							22.2874
							8.50394
					87.7057		12.38
					10.8066		9.34743
					1.66		1.3
					n 36		n 52

## Sheet: Fig. 2c
Duration of mitosis (min)
		Vimentin wt			Vimentin tailless
		50			75
		50			75
		110			120
		40			120
		40			180
		40			300
		40			330
		40			330
		110			420
		40			390
		40			150
		40			175
		40
		100
		50
		60			60
		50			130
		70			360
		50			60
		60			120
		40			180
		50			75
		60			60
		60			75
		120			45
		45			100
		45			90
		45			150
		60
		60		average	166.8
		90		SDX	116.242
		90		SE	22.67
		60		n=25
		90
		60
		60
		45
		60
		90
		average	60.2564
		sdx	22.5933
		SE	3.66
		n=38

## Sheet: Fig. 2d
Vimentin in daughter cells (%)
		WT1	WT2	TL1	TL2
		67.744	32.256	100	3.16879
		55.7028	44.2972	82.5766	33.085
		64.1976	35.8024	73.4407	19.2071
		61.7771	38.2229	100	12.2335
		60.0405	39.9595	67.0239	36.0953
		52.3841	47.6159	63.9047	32.9761
		57.0545	42.9455	87.7665	0
		53.1839	46.8161	80.7929	26.5593
		63.6085	36.3915	66.915	46.6516
		52.4745	47.5255	96.8312	39.8244
		53.549	46.451	50.8933	43.4372
		57.5985	42.4015	56.5628	17.4234
		55.2928	44.7072	60.1756	49.1067
		55.3249	44.6751	53.3484	0
		61.5415	38.4585	100	0
		62.4131	37.5869	99.8898	0.110205
		57.2449	42.7551
		52.8561	47.1439	16	16
		53.427	46.573	18.2365
		50.6059	49.3941	4.55
		58.1815	41.8185
		51.1538	48.8462
		51.5256	48.4744						% of total
		58.2428	41.7572		WT cell 1	56.9635		summary
					WT cell 2	43.0365			cell1	cell2	SE
	n	24	24		TL cell 1	77.5076		wt	56.9635	43.0365	0.95
	SDX	4.69443	4.69443		TL cell 2	22.4924		tl	77.5076	22.4924	4.55
	SE	0.95

## Sheet: Fig. 2e
Aberrant nulei (%)
	WT				TL
total cells	aberrant nuclei			total cells	aberrant nuclei	%
126	7	5.55		71	40	53.3
119	2	1.68		88	32	36.36
91	2	2.2		60	31	51.7
total cells 336				total cells 219
	average cells ab nuclei			SE
RFP//vim wt	3.14			1.23
RFP//vim tl	48.12			5.78

## Sheet: Fig. 2f
Cells with lagging chromosomes (%)
					WT				TL
					Cells counted	Normal	cell with lagging chr	% lagging	Cells counted	Normal	cells with Lagging chr	% Lagging
					27	12	15	55.5556	25	8	17	68
					40	25	15	37.5	25	6	19	76
					25	12	13	52	8	0	8	100
					4	3	1	25	6	1	5	83.3333
total cells					96				64
							average	42.5139				81.8333
							SDX	14.0469				13.6341
							SE	7.02				6.77

## Sheet: Fig. 3b
control
	Upper profile (RFP//vim wt)				Lower profile (RFP//vim TL)
x	vimentin	actin		x	vimentin	actin
0	3.889	5.111		0	2	0
0.0904	3	6.494		0.0774	2	2.391
0.1809	3.008	7.712		0.1549	2	0.323
0.2713	4.23	10.762		0.2323	2	1.577
0.3617	5	12.002		0.3097	2.825	7.04
0.4521	4.898	18.489		0.3871	3.585	13.327
0.5426	4.971	18.962		0.4646	2.484	7.248
0.633	4.758	54.935		0.542	2	11.647
0.7234	25.139	75.645		0.6194	2.43	16.618
0.8139	23.092	106.03		0.6969	2.032	21.527
0.9043	22.13	154.642		0.7743	4.123	39.844
0.9947	31.759	137.491		0.8517	5.787	61.511
1.0851	62.135	135.135		0.9292	5.435	79.439
1.1756	62.475	160.634		1.0066	3.434	106.778
1.266	100.437	134.567		1.084	4.387	133.082
1.3564	96.494	160.857		1.1614	2.939	138.604
1.4469	71.18	112.772		1.2389	5.833	148.549
1.5373	56.184	101.093		1.3163	9.221	166.972
1.6277	50.528	80.426		1.3937	3.071	167.053
1.7181	86.015	61.52		1.4712	4.263	108.307
1.8086	68.898	59.834		1.5486	4.83	101.014
1.899	15.898	21.716		1.626	5.369	83.918
1.9894	33.481	48		1.7034	19.311	67.176
2.0799	34.704	43.488		1.7809	35.278	66.82
2.1703	9.298	30.66		1.8583	19.362	53.895
2.2607	41.999	33.464		1.9357	12.687	57.915
2.3511	41.893	43.549		2.0132	12.899	47.37
2.4416	29.416	36.199		2.0906	6.929	41.713
2.532	86.969	41.068		2.168	8.859	39.332
2.6224	41.091	36.466		2.2454	10.069	41.714
2.7129	16.54	39.738		2.3229	5.928	56.182
2.8033	17.235	30.32		2.4003	8.755	60.805
2.8937	30.22	54.529		2.4777	12.371	44.93
2.9841	9.861	47.806		2.5552	7.861	43.29
3.0746	16.936	29.762		2.6326	4.113	44.715
3.165	15.604	28.973		2.71	4.985	46.282
3.2554	7.742	28.766		2.7875	7.443	43.91
3.3459	7.154	28.727		2.8649	10.192	38.83
3.4363	13.901	36.795		2.9423	3.155	32.528
3.5267	23.967	42.493		3.0197	4.834	35.474
3.6172	11.426	29.29		3.0972	4.164	38.1
3.7076	4.05	32.355		3.1746	9.705	36.94
3.798	6.921	28.631		3.252	2.832	39.037
3.8884	4.974	35.142		3.3295	3.6	40.408
3.9789	5.519	24.889		3.4069	4.664	47.244
4.0693	4.539	3.524		3.4843	8.072	33.622
4.1597	9.741	7.461		3.5617	2.222	31.04
4.2502	9.364	10.981		3.6392	12.987	33.336
4.3406	8.179	5.358		3.7166	4.373	42.163
4.431	4.795	18.866		3.794	5.039	30.118
4.5214	13.707	11.551		3.8715	2.825	33.893
4.6119	7.716	20.463		3.9489	3.774	34.535
4.7023	6.048	9.706		4.0263	3.126	28.276
4.7927	12.132	11.452		4.1038	2.4	36.667
4.8832	17.678	0		4.1812	4.535	35.499
4.9736	5.833	0.194		4.2586	5.23	33.447
5.064	13.285	1.156		4.336	11.902	24.039
5.1544	11.382	1.744		4.4135	13.719	29.526
5.2449	8.598	3.394		4.4909	6.637	33.545
5.3353	6.036	17.636		4.5683	6.291	23.159
5.4257	4.302	9.649		4.6458	4.395	21.718
5.5162	9.204	6.158		4.7232	5.156	23.623
5.6066	6.807	12.674		4.8006	18.715	26.411
5.697	5.887	7.106		4.878	23.103	30.29
5.7874	6.218	5.456		4.9555	14.217	16.554
5.8779	6.365	0.792		5.0329	17.052	21.794
5.9683	11.333	1.468e-11		5.1103	20.412	26.681
6.0587	12.423	0.56		5.1878	30.239	28.857
6.1492	7.253	3.527		5.2652	24.26	35.18
6.2396	7.194	1.618		5.3426	49.16	32.928
6.33	8.155	7.322		5.42	32.736	26.989
6.4204	3	10.129		5.4975	34.451	15.306
6.5109	3.895	0.977		5.5749	29.793	21.648
6.6013	5.737	0		5.6523	39.124	18.784
6.6917	10.591	0.326		5.7298	72.382	19.211
6.7822	7.056	0		5.8072	98.801	23.604
6.8726	3.697	0		5.8846	93.309	20.589
6.963	3.25	0.315		5.9621	95.048	18.863
7.0534	21.05	0.36		6.0395	129.015	23.625
7.1439	9.573	0		6.1169	153.541	18.936
7.2343	3.084	0.429		6.1943	147.161	18.579
7.3247	10.715	7.043		6.2718	139.834	20.265
7.4152	6.154	3.154		6.3492	124.63	12.716
7.5056	4.944	0		6.4266	121.371	11.777
7.596	3.099	1.025		6.5041	143.583	16.074
7.6864	3.533	2.078		6.5815	96.848	15.298
7.7769	3.392	1.352		6.6589	140.64	10.076
7.8673	5.343	0.028		6.7363	130.837	12.596
7.9577	6.074	1		6.8138	116.501	10.552
8.0482	5.542	1.649		6.8912	165.706	17.454
8.1386	4.939	0		6.9686	111.184	17.645
8.229	4.64	0		7.0461	112.016	18.708
8.3194	3	0.378		7.1235	76.835	10.359
8.4099	3	0.565		7.2009	71.015	13.176
8.5003	3.245	2.265		7.2784	57.103	11.732
8.5907	3.579	2.279		7.3558	44.442	33.348
8.6812	5.916	5.113		7.4332	66.502	20.763
8.7716	5.622	4.405		7.5106	77.535	25.705
8.862	17.205	2.008		7.5881	99.902	29.597
8.9524	3.472	3.083		7.6655	103.767	24.034
9.0429	4.783	1.096		7.7429	83.157	29.685
9.1333	5.699	2.105		7.8204	63.342	34.85
9.2237	9.895	3.085		7.8978	71.729	26.049
9.3142	4.732	11.4		7.9752	77.302	27.414
9.4046	13.015	1.848		8.0526	92.235	29.977
9.495	11.116	0.666		8.1301	136.72	29.512
9.5854	10.342	0		8.2075	111.089	25.822
9.6759	37.614	0.029		8.2849	66.063	33.029
9.7663	19.405	0.514		8.3624	30.588	24.384
9.8567	4.103	5.879		8.4398	53.76	33.032
9.9472	18.111	17.333		8.5172	52.226	37.021
10.0376	18.579	12.47		8.5946	56.688	22.174
10.128	9.084	2.702		8.6721	31.717	35.221
10.2184	6.17	1.863		8.7495	84.877	33.125
10.3089	9.994	2.241		8.8269	59.938	22.839
10.3993	4.73	0.562		8.9044	55.782	23.34
10.4897	11.808	2.326		8.9818	66.465	13.379
10.5802	10.101	3.829		9.0592	63.64	17.48
10.6706	4.782	3.231		9.1367	65.075	15.444
10.761	14.174	0.147		9.2141	63.83	22.53
10.8515	12.832	0		9.2915	76.505	27.223
10.9419	12.63	0.324		9.3689	78.079	26.521
11.0323	6.26	5.931		9.4464	77.988	21.828
11.1227	14.962	2.939		9.5238	74.338	20.355
11.2132	11.995	0.403		9.6012	77.879	16.115
11.3036	7.832	2.835		9.6787	94.362	10.351
11.394	8.244	8.46		9.7561	70.08	10.316
11.4845	17.61	15.299		9.8335	48.142	14.789
11.5749	25.099	1.391		9.9109	57.229	14.664
11.6653	12.866	4.829		9.9884	62.969	12.44
11.7557	38.121	1.35		10.0658	56.15	9.572
11.8462	53.906	0.795		10.1432	39.162	13.273
11.9366	26.889	4		10.2207	29.847	17.514
12.027	8.59	7.442		10.2981	44.755	20.124
12.1175	18.515	4.691		10.3755	33.977	8.906
12.2079	24.89	2.854		10.453	23.885	10.917
12.2983	26.233	0.601		10.5304	5.561	8.859
12.3887	9.297	3.366		10.6078	29.488	9.079
12.4792	33.441	4.055		10.6852	13.469	22.779
12.5696	28.993	12.163		10.7627	18.524	10.073
12.66	33.141	15.972		10.8401	14.37	6.519
12.7505	28.048	21.775		10.9175	17.886	13.527
12.8409	16.977	16.077		10.995	10.7	12.171
12.9313	18.87	21.574		11.0724	5.997	9.6
13.0217	23.85	12.422		11.1498	12.793	18.472
13.1122	35.286	30.319		11.2272	11.414	18.628
13.2026	32.734	18.044		11.3047	7.196	13.051
13.293	34.499	15.216		11.3821	3.188	12.305
13.3835	7.977	7.022		11.4595	7.822	13.401
13.4739	13.411	4.299		11.537	11.921	18.147
13.5643	32.348	3.505		11.6144	13.992	15.786
13.6547	29.138	2.745		11.6918	11.112	17.111
13.7452	5.521	0		11.7692	8.614	18.454
13.8356	30.464	2.805		11.8467	16.059	22.079
13.926	16.481	1.333		11.9241	7.19	21.493
14.0165	10.862	3.412		12.0015	8.328	21.846
14.1069	5.871	21.532		12.079	18.575	9.626
14.1973	14.65	5.248		12.1564	19.945	17.335
14.2877	7.52	1.41		12.2338	14.029	18.28
14.3782	16.132	6.176		12.3113	22.333	15.667
14.4686	24.293	1.087		12.3887	10.315	17.192
14.559	11.478	5.086		12.4661	6.263	11.796
14.6495	3.812	7.854		12.5435	5.539	14.628
14.7399	6.213	11.4		12.621	8.104	20.537
14.8303	10.633	2.57		12.6984	10.506	17.566
14.9207	6.917	5.25		12.7758	14.511	19.87
15.0112	6.109	5.134		12.8533	14.679	21.198
15.1016	4.35	8.399		12.9307	11.668	11.067
15.192	5.705	7.567		13.0081	7.334	12.201
15.2825	14.747	6.761		13.0855	11.85	14.34
15.3729	12.214	11.057		13.163	12.233	8.591
15.4633	15.264	22.21		13.2404	2.222	5.5
15.5537	8.101	12.499		13.3178	6.661	9.668
15.6442	18.561	9.465		13.3953	11.085	14.492
15.7346	22.639	15.061		13.4727	2.604	8.554
15.825	14.512	9.497		13.5501	3.195	13.065
15.9155	10.815	6.815		13.6276	2.807	6.953
16.0059	21.654	5.698		13.705	3.969	4.889
16.0963	46.154	25.024		13.7824	4.407	12.351
16.1867	23.917	11.452		13.8598	7.068	19.567
16.2772	43.576	21.066		13.9373	2.499	10.751
16.3676	62.076	12.59		14.0147	2.297	21.333
16.458	20.485	36.471		14.0921	2.011	12.182
16.5485	27.992	54.089		14.1696	3.391	12.618
16.6389	18.738	61.71		14.247	2.169	13.857
16.7293	12.038	37.191		14.3244	4.003	13.544
16.8197	23.568	47.183		14.4018	2.177	13.93
16.9102	25.343	42.222		14.4793	3.174	18.658
17.0006	49.447	33.886		14.5567	2	13.164
17.091	26.306	44.808		14.6341	2.695	7.478
17.1815	44.298	36.042		14.7116	2.161	11.073
17.2719	44.807	52.639		14.789	1.51	14.288
17.3623	44.543	47.736		14.8664	1.712	10.334
17.4528	60.444	32.336		14.9438	3.561	12.123
17.5432	31.396	44.085		15.0213	2.257	12.401
17.6336	58.87	43.277		15.0987	9.717	5.031
17.724	77.448	46.471		15.1761	6.892	5.395
17.8145	34.162	27.542		15.2536	6.098	7.235
17.9049	26.889	41		15.331	5.586	9.573
17.9953	29.79	32.818		15.4084	7.294	15.69
18.0858	39.619	35.036		15.4859	7.784	13.61
18.1762	47.287	34.247		15.5633	4.956	15.219
18.2666	26.535	28.287		15.6407	8.695	7.988
18.357	24.451	31.502		15.7181	17.162	8.696
18.4475	21.291	37.232		15.7956	4.239	13.57
18.5379	36.461	35.278		15.873	15.494	11.229
18.6283	37.954	41.352		15.9504	5.046	7.346
18.7188	34.688	49.371		16.0279	14.179	21.329
18.8092	43.177	53.071		16.1053	11.959	17.605
18.8996	33.111	61.676		16.1827	11.175	9.003
18.99	23.529	56.408		16.2601	13.719	9.07
19.0805	32.933	59.605		16.3376	15.718	8.943
19.1709	24.92	37.099		16.415	7.267	11.333
19.2613	23.434	75.129		16.4924	12.092	9.946
19.3518	23.664	61.755		16.5699	6.643	9.423
19.4422	32.028	36.778		16.6473	16.394	5.767
19.5326	18.288	34.61		16.7247	17.69	10.871
19.623	19.877	62.047		16.8022	16.154	16.897
19.7135	20.023	54.581		16.8796	23.766	11.443
19.8039	13.581	36.472		16.957	16.568	16.563
19.8943	9.926	34.593		17.0344	21.066	24.259
19.9848	11.172	42.929		17.1119	10.393	19.387
20.0752	19.935	63.84		17.1893	11.125	19.221
20.1656	6.688	81.519		17.2667	9.255	19.042
20.256	18.256	57.283		17.3442	10.513	20.009
20.3465	9.659	55.334		17.4216	4	19.024
20.4369	32.145	67.171		17.499	13.776	15.115
20.5273	17.775	67.055		17.5764	4.583	12.801
20.6178	14.521	82.714		17.6539	5.121	25.488
20.7082	14.085	56.028		17.7313	14.354	17.106
20.7986	17.136	56.904		17.8087	10.53	20.328
20.889	31.444	55.667		17.8862	5.679	16.05
20.9795	33.146	53.571		17.9636	3.619	12.581
21.0699	29.825	58.255		18.041	4	21.975
21.1603	32.062	54.671		18.1185	4.53	14.956
21.2508	13.116	66.806		18.1959	10.968	25.444
21.3412	14.323	87.339		18.2733	20.779	30.893
21.4316	22.936	103.217		18.3507	10.621	25.063
21.522	7.483	94.073		18.4282	4.787	24.804
21.6125	39.645	84.328		18.5056	4.762	36.305
21.7029	42.591	90.073		18.583	3.551	30.131
21.7933	30.773	103.022		18.6605	4.002	25.474
21.8838	29.852	86.148		18.7379	8.154	24.105
21.9742	52.516	88.399		18.8153	14.078	32.916
22.0646	92.887	112.653		18.8927	12.791	33.669
22.155	117.722	125.612		18.9702	25.421	34.919
22.2455	193.289	124.606		19.0476	5.3	31.611
22.3359	165.644	176.393		19.125	10.087	44.883
22.4263	179.667	194.821		19.2025	14.36	39.591
22.5168	228.618	208.214		19.2799	12.672	40.003
22.6072	211.913	218.14		19.3573	6.495	40.873
22.6976	232.142	197.79		19.4347	13.027	57.028
22.788	179.509	173.704		19.5122	5.433	63.163
22.8785	79.694	194.981		19.5896	7.828	75.436
22.9689	63.65	125.432		19.667	17.412	71.664
23.0593	29.724	108.244		19.7445	11.361	94.601
23.1498	33.785	96.034		19.8219	11.957	106.099
23.2402	41.902	78.619		19.8993	8.64	96.937
23.3306	16.793	71.399		19.9768	3.696	82.859
23.421	4.454	50.594		20.0542	5.351	61.283
23.5115	5.752	50.708		20.1316	5.32	51.916
23.6019	4.83	33.198		20.209	4.979	48.176
23.6923	11.83	38.254		20.2865	9.697	41.52
23.7828	6.955	47.675		20.3639	12.463	28.144
23.8732	11	53.667		20.4413	3.995	19.212
				20.5188	5.667	12.222

## Sheet: Fig. 3c
Cyt B
	Upper profile (RFP//vim wt)				Lower profile (RFP//vim TL)
x	vimentin	actin		x	vimentin	actin
0	2.111	10.667		0	4.669	2.306
0.0958	3	2.239		0.0547	4.157	5.605
0.1916	3	23.487		0.1093	3.647	8.215
0.2875	1.9	26.256		0.164	4	20.015
0.3833	1	46.298		0.2187	3.968	12.754
0.4791	1.056	8.008		0.2733	3.996	19.083
0.5749	2.127	12.543		0.328	3.671	14.133
0.6708	2.068	19.287		0.3827	3.514	12.358
0.7666	2.868	18.867		0.4373	4.666	10.526
0.8624	2.202	19.564		0.492	3.949	21.509
0.9582	2.49	18.331		0.5467	3.435	48.991
1.054	3	22.683		0.6013	3.079	31.587
1.1499	2.313	20.58		0.656	5.459	29.027
1.2457	2.892	33.755		0.7107	6.423	38.601
1.3415	1.942	24.186		0.7653	4.379	55.007
1.4373	1.835	29.033		0.82	4.877	80.908
1.5331	2.783	30.165		0.8747	4.317	89.27
1.629	2.832	49.593		0.9293	4.235	148.155
1.7248	7.451	75.91		0.984	5.196	98.919
1.8206	5.005	88.699		1.0387	4	108.556
1.9164	5.165	82.109		1.0933	5.167	119.785
2.0123	12.331	91.141		1.148	6.174	120.019
2.1081	14.516	83.978		1.2027	4.344	94.371
2.2039	5.439	99.611		1.2573	3.752	72.753
2.2997	3	100.795		1.312	3.29	47.229
2.3955	3	90.439		1.3666	4.008	73.001
2.4914	3.886	66.635		1.4213	6.508	47.264
2.5872	4.548	83.961		1.476	4.756	47.434
2.683	8.514	52.99		1.5306	4	39.269
2.7788	3.38	53.394		1.5853	4	45.773
2.8746	3.286	45.343		1.64	3.824	68.344
2.9705	2.622	33.904		1.6946	4.659	49.268
3.0663	2.963	46.417		1.7493	10.068	70.293
3.1621	9.307	29.089		1.804	5.378	79.909
3.2579	5.513	33.444		1.8586	7.038	61.596
3.3538	3	46.511		1.9133	6.744	64.175
3.4496	3	13.555		1.968	5.466	61.925
3.5454	2.052	21.723		2.0226	6.497	64.375
3.6412	2.163	17.616		2.0773	11.19	54.054
3.737	2.401	11.705		2.132	4.494	44.507
3.8329	3	4.499		2.1866	5.624	80.482
3.9287	3	19.64		2.2413	4.367	64.42
4.0245	5.681	24.923		2.296	3.511	77.301
4.1203	8.818	21.594		2.3506	3.163	69.167
4.2161	5.545	13.758		2.4053	3.281	69.917
4.312	3	19.176		2.46	6.931	69.795
4.4078	3	21.315		2.5146	10.673	67.268
4.5036	2.994	8.148		2.5693	6.227	74.411
4.5994	1.845	15.136		2.624	6.369	68.244
4.6953	2.445	7.81		2.6786	5.79	66.179
4.7911	2.476	5.736		2.7333	6.558	62.718
4.8869	2.59	14.357		2.788	8.617	67.41
4.9827	6.094	6.562		2.8426	7.37	85.509
5.0785	3	0.916		2.8973	4.71	76.211
5.1744	3	6.217		2.952	3.566	98.255
5.2702	4.703	7.26		3.0066	4.667	74.393
5.366	2.745	4.575		3.0613	5.937	88.729
5.4618	1.864	11.587		3.116	8.007	90.176
5.5577	1.386	11.209		3.1706	8.966	94.194
5.6535	2.621	13.651		3.2253	6.41	67.524
5.7493	1.122	4.134		3.28	4.106	61.336
5.8451	5.869	6.074		3.3346	8.204	55.649
5.9409	2.951	1.398		3.3893	6.811	45.481
6.0368	1.51	1.472		3.444	5.68	36.936
6.1326	2.941	2.257		3.4986	3.89	40.856
6.2284	3.416	5.337		3.5533	3.225	37.885
6.3242	5.167	2.586		3.608	4.926	57.138
6.42	32.921	1.506		3.6626	6.486	53.726
6.5159	19.279	4.163		3.7173	4.399	29.836
6.6117	3	7.482		3.772	4.342	37.055
6.7075	1.943	16.096		3.8266	5.325	36.314
6.8033	2.694	5.135		3.8813	6.451	23.364
6.8992	3	2.153		3.936	4.325	24.154
6.995	6.586	10.402		3.9906	4.146	38.427
7.0908	3	0		4.0453	4.175	43.018
7.1866	3	0		4.0999	3.984	49.485
7.2824	11.602	0		4.1546	5.971	47.141
7.3783	9.405	0.996		4.2093	7.027	28.665
7.4741	3.609	13.993		4.2639	5.825	33.194
7.5699	2.48	11.4		4.3186	7.969	44.337
7.6657	13.36	6.498		4.3733	8.893	56.244
7.7615	10.083	3.009		4.4279	7.525	33.335
7.8574	11.112	7.42		4.4826	6.883	36.708
7.9532	5.778	2.889		4.5373	4.871	44.358
8.049	3.958	1.083		4.5919	4	26.812
8.1448	1.197	0.73		4.6466	5.961	25.129
8.2407	12.956	0		4.7013	7.133	26.554
8.3365	22.657	2.422		4.7559	3.493	26.641
8.4323	8.142	2.02		4.8106	6.481	20.572
8.5281	3.382	0.34		4.8653	5.332	22.48
8.6239	4.369	3.564		4.9199	8.029	18.262
8.7198	5.887	5.409		4.9746	6.949	18.7
8.8156	3	2.427		5.0293	4.185	18.002
8.9114	3.211	11.758		5.0839	4.709	21.139
9.0072	4.38	3.606		5.1386	5.218	28.348
9.103	4.609	15.006		5.1933	3.82	33.096
9.1989	9.761	6.462		5.2479	6.147	15.943
9.2947	21.264	39.789		5.3026	5.007	16.2
9.3905	27.733	23.372		5.3573	3.895	22.342
9.4863	28.487	38.131		5.4119	4.427	29.147
9.5822	29.626	33.74		5.4666	4	38.488
9.678	44.256	29.8		5.5213	4.637	43.922
9.7738	41.161	44.993		5.5759	4.053	58.151
9.8696	26.054	84.363		5.6306	3.897	24.257
9.9654	28.315	104.405		5.6853	3.956	36.317
10.0613	14.921	101.65		5.7399	4.428	34.617
10.1571	21.338	105.331		5.7946	4	26.418
10.2529	31.668	71.669		5.8493	4	26.254
10.3487	43.125	60.014		5.9039	4.021	33.277
10.4446	84.418	42.961		5.9586	4	31.607
10.5404	39.875	31.27		6.0133	4	33.263
10.6362	30.826	26.432		6.0679	4	30.841
10.732	29.381	34.734		6.1226	4	22.75
10.8278	67.505	21.878		6.1773	4.698	17.192
10.9237	94.64	27.274		6.2319	4.067	21.648
11.0195	62.526	18.39		6.2866	3.982	22.731
11.1153	53.971	33.329		6.3413	3.11	24.675
11.2111	57.039	32.418		6.3959	4.712	18.114
11.3069	69.174	29.633		6.4506	5.558	22.251
11.4028	90.614	26.641		6.5053	6.506	25.043
11.4986	43.463	36.801		6.5599	3.924	24.074
11.5944	88.017	39.149		6.6146	4	17.769
11.6902	121.57	38.714		6.6692	3.935	12.896
11.7861	102.329	28.584		6.7239	6.861	31.636
11.8819	70.157	36.267		6.7786	4.809	21.4
11.9777	87.355	29.94		6.8332	3.59	15.78
12.0735	116.032	18.238		6.8879	5.036	17.425
12.1693	153.608	21.258		6.9426	4.796	18.626
12.2652	187.279	47.754		6.9972	4	11.26
12.361	184.347	74.064		7.0519	3.993	17.456
12.4568	91.402	86.419		7.1066	4	11.261
12.5526	117.133	72.914		7.1612	4	10.811
12.6484	107.263	75.249		7.2159	3.887	18.094
12.7443	94.523	82.036		7.2706	4.187	18.637
12.8401	106.706	70.886		7.3252	4.863	16.82
12.9359	121.514	77.62		7.3799	5.284	6.728
13.0317	146.408	105.444		7.4346	7.234	9.561
13.1276	107.565	49.603		7.4892	4.088	2.083
13.2234	124.171	31.517		7.5439	4	4.778
13.3192	185.129	6.011		7.5986	4.974	15.468
13.415	157.498	16.12		7.6532	4.45	9.266
13.5108	157.505	20.87		7.7079	3.777	6.132
13.6067	173.316	47.612		7.7626	3.166	5.32
13.7025	161.208	47.577		7.8172	4	11.047
13.7983	127.758	69.36		7.8719	5.184	13.964
13.8941	178.142	84.415		7.9266	4.735	5.817
13.9899	137.076	61.086		7.9812	4.255	9.096
14.0858	124.956	104.002		8.0359	5.081	8.8
14.1816	83.614	91.27		8.0906	5.249	11.383
14.2774	97.364	80.215		8.1452	3.981	15.569
14.3732	91.023	71.137		8.1999	3.478	6.579
14.4691	124.871	86.714		8.2546	3.894	1.895
14.5649	87.976	104.93		8.3092	4.913	13.485
14.6607	123.022	116.144		8.3639	5.136	8.07
14.7565	175.766	84.05		8.4186	3.816	10.166
14.8523	51.341	95.416		8.4732	4	9.437
14.9482	54.331	101.339		8.5279	4.397	8.001
15.044	31.05	96.728		8.5826	7.413	9.786
15.1398	7.342	57.87		8.6372	4.178	17.871
15.2356	16.569	104.827		8.6919	5.8	12.607
15.3314	14.359	66.715		8.7466	4.404	9.83
15.4273	10.592	43.781		8.8012	4	6.335
15.5231	3.683	42.017		8.8559	3.789	4.408
15.6189	14.179	40.068		8.9106	3.306	4.289
15.7147	19.466	37.857		8.9652	3.281	10.865
15.8106	4.003	37.56		9.0199	4.51	9.704
15.9064	5.333	53		9.0746	8.859	18.651
16.0022	5.466	30.86		9.1292	8.119	13.398
16.098	4.46	19.668		9.1839	4.477	14.939
16.1938	6.054	23.69		9.2385	4	9.895
16.2897	34.577	14.171		9.2932	4.162	7.717
16.3855	6.905	14.198		9.3479	4.014	11.585
16.4813	2.568	19.237		9.4025	6.67	19.253
16.5771	3.499	16.776		9.4572	5.883	7.436
16.673	4.402	9.082		9.5119	5.438	5.474
16.7688	3.208	24.236		9.5665	7.615	11.089
16.8646	6.126	26.542		9.6212	9.753	23.658
16.9604	4.727	4.179		9.6759	5.247	4.568
17.0562	2.011	12.031		9.7305	7.696	13.968
17.1521	2.918	26.427		9.7852	5.681	3.459
17.2479	3	26.831		9.8399	7.542	6.96
17.3437	3	23.114		9.8945	7.963	16.148
17.4395	5.751	37.369		9.9492	9.036	17.768
17.5353	12.142	15.174		10.0039	7.434	17.899
17.6312	2.712	14.613		10.0585	6.918	8.178
17.727	1.373	12.083		10.1132	14.588	22.87
17.8228	2.924	19.86		10.1679	11.697	25.075
17.9186	3	37.096		10.2225	8.697	15.229
18.0145	6.174	14.493		10.2772	9.205	17.726
18.1103	5.22	41.141		10.3319	16.295	28.728
18.2061	10.659	25.958		10.3865	24.444	20.223
18.3019	8.897	15.534		10.4412	33.1	19.187
18.3977	3	23.898		10.4959	30.169	24.088
18.4936	3	29.503		10.5505	52.067	20.153
18.5894	1.618	35.44		10.6052	95.917	25.422
18.6852	1	44.315		10.6599	151.394	11.658
18.781	4.036	28.093		10.7145	200.435	19.807
18.8768	15.269	24.247		10.7692	237.927	14.659
18.9727	3.387	14.423		10.8239	255	14.497
19.0685	2.265	14.269		10.8785	255	10.892
19.1643	3.475	23.662		10.9332	255	17.458
19.2601	8.045	29.229		10.9879	250.708	29.007
19.356	3.398	22.259		11.0425	252.48	15.384
19.4518	1.871	31.047		11.0972	255	17.099
19.5476	1.056	35.815		11.1519	255	21.97
19.6434	2.293	30.391		11.2065	254.697	24.966
19.7392	3.142	36.139		11.2612	255	26.202
19.8351	3	30.038		11.3159	251.885	37.495
19.9309	2.928	48.787		11.3705	228.524	44.421
20.0267	1.985	35.476		11.4252	225.723	25.355
20.1225	1.972	18.057		11.4799	227.645	25.363
20.2183	1.154	45.326		11.5345	223.055	24.609
20.3142	1.006	37.847		11.5892	254.887	38.044
20.41	2.486	19.684		11.6439	253.169	11.563
20.5058	3	41.33		11.6985	240.61	24.166
20.6016	3	52.903		11.7532	245.931	18.797
20.6975	2.871	63.83		11.8079	255	18.285
20.7933	14.427	53.519		11.8625	254.174	43.013
20.8891	11.026	46.592		11.9172	254.265	30.087
20.9849	3	27.495		11.9718	255	23.986
21.0807	3	26.499		12.0265	255	29.994
21.1766	3.388	32.322		12.0812	255	34.209
21.2724	3	51.691		12.1358	255	39.443
21.3682	3	41.107		12.1905	254.715	29.012
21.464	3	38.453		12.2452	251.771	24.917
21.5599	3	43.962		12.2998	235.772	32.522
21.6557	2.875	52.305		12.3545	198.336	42.596
21.7515	2.802	46.097		12.4092	202.087	30.658
21.8473	17.066	50.745		12.4638	170.633	35.239
21.9431	6.659	68.621		12.5185	167.62	38.482
22.039	2.699	57.781		12.5732	189.375	35.835
22.1348	1.418	53.952		12.6278	168.697	41.033
22.2306	1.606	35.68		12.6825	122.507	33.497
22.3264	3.371	34.429		12.7372	124.729	41.957
22.4222	5.022	28.503		12.7918	119.339	13.258
22.5181	3.992	30.339		12.8465	106.321	28.737
22.6139	2.483	17.492		12.9012	106.495	52.635
22.7097	3.466	17.821		12.9558	105.644	52.924
22.8055	3.759	22.052		13.0105	109.752	49.466
22.9014	3.056	27.611		13.0652	144.383	39.577
22.9972	3	25.097		13.1198	131.061	60.315
23.093	3.747	29.292		13.1745	125.875	59.943
23.1888	3.327	13.387		13.2292	131.107	30.814
23.2846	2.487	29.26		13.2838	144.145	39.194
23.3805	1.08	11.308		13.3385	119.562	42.452
23.4763	2.545	12.276		13.3932	127.932	31.182
23.5721	10.104	19.002		13.4478	148.86	28.592
23.6679	6.699	14.887		13.5025	121.988	37.255
23.7637	3	11.577		13.5572	105.445	34.283
23.8596	2.778	16.667		13.6118	92.6	63.989
				13.6665	89.836	38.951
				13.7212	92.776	44.153
				13.7758	91.477	38.656
				13.8305	88.161	36.046
				13.8852	86.029	29.592
				13.9398	116.753	49.836
				13.9945	119.533	40.684
				14.0492	130.394	39.358
				14.1038	147.195	41.688
				14.1585	160.019	41.117
				14.2132	185.007	57.212
				14.2678	184.562	80.869
				14.3225	198.462	31.8
				14.3772	223.514	57.151
				14.4318	219.349	66.772
				14.4865	232.923	46.816
				14.5411	225.197	40.648
				14.5958	208.399	61.619
				14.6505	166.473	55.397
				14.7051	149.138	50.234
				14.7598	99.053	59.394
				14.8145	62.346	54.854
				14.8691	45.156	57.544
				14.9238	29.34	65.128
				14.9785	20.214	71.263
				15.0331	9.252	37.765
				15.0878	12.236	51.93
				15.1425	8.144	37.918
				15.1971	8.016	51.768
				15.2518	9.708	53.702
				15.3065	4.768	65.171
				15.3611	4.224	64.723
				15.4158	5.656	49.555
				15.4705	4.485	44.404
				15.5251	5.034	76.27
				15.5798	4.885	62.902
				15.6345	4.614	55.105
				15.6891	3.619	56.623
				15.7438	4.674	60.01
				15.7985	8.051	72.884
				15.8531	10.318	55.001
				15.9078	4.064	78.008
				15.9625	8.329	71.035
				16.0171	12.558	57.502
				16.0718	11.431	47.154
				16.1265	5.47	37.61
				16.1811	7.966	51.172
				16.2358	19.045	101.656
				16.2905	10.263	75.18
				16.3451	6.653	54.311
				16.3998	8.241	57.435
				16.4545	7.167	58.471
				16.5091	5.915	48.598
				16.5638	5.148	90.414
				16.6185	4.622	63.385
				16.6731	3.683	67.695
				16.7278	4.319	62.26
				16.7825	6.661	66.155
				16.8371	7.437	54.662
				16.8918	3.797	43.646
				16.9465	4.352	53.972
				17.0011	6.024	69.896
				17.0558	3.443	85.777
				17.1105	3.779	94.681
				17.1651	3.556	101.453
				17.2198	4.845	95.538
				17.2744	5.836	79.123
				17.3291	4.323	65.949
				17.3838	6.114	76.219
				17.4384	5.182	92.498
				17.4931	4.051	82.82
				17.5478	4	61.478
				17.6024	3.635	63.835
				17.6571	3.98	61.087
				17.7118	4.246	52.354
				17.7664	5.976	74.762
				17.8211	3.571	51.923
				17.8758	3.841	56.755
				17.9304	4	54.736
				17.9851	4	53.857
				18.0398	3.777	61.12
				18.0944	3.618	52.8
				18.1491	3.908	107.598
				18.2038	3.884	64.138
				18.2584	3.415	85.645
				18.3131	3.494	60.86
				18.3678	4.55	60.509
				18.4224	6.258	51.918
				18.4771	5.816	67.657
				18.5318	4.103	50.818
				18.5864	7.075	46.208
				18.6411	6.544	50.59
				18.6958	4.797	52.297
				18.7504	5.348	63.241
				18.8051	7.224	66.435
				18.8598	5.411	60.024
				18.9144	4.607	89.27
				18.9691	4.317	51.86
				19.0238	6.253	43.675
				19.0784	6.125	72.956
				19.1331	6.286	80.043
				19.1878	7.437	57.839
				19.2424	4.434	37.338
				19.2971	4.852	31.714
				19.3518	6.809	35.82
				19.4064	6.512	64.133
				19.4611	5.462	72.7
				19.5158	5.398	74.604
				19.5704	5.885	58.026
				19.6251	6.514	72.534
				19.6798	8.417	46.37
				19.7344	3.205	51.439
				19.7891	7.139	63.082
				19.8437	9.484	75.526
				19.8984	9.973	69.231
				19.9531	9.549	75.742
				20.0077	5.022	78.511
				20.0624	8.496	52.457
				20.1171	11.001	79.71
				20.1717	9.239	67.665
				20.2264	7.442	73.547
				20.2811	7.439	85.513
				20.3357	5.23	85.387
				20.3904	4.751	91.38
				20.4451	4.77	102.286
				20.4997	8.971	73.862
				20.5544	5.962	107.748
				20.6091	4.33	152.096
				20.6637	4.79	141.273
				20.7184	6.772	154.558
				20.7731	6.096	142.872
				20.8277	4.078	128.454
				20.8824	4	154.524
				20.9371	3.553	129.148
				20.9917	3.912	83.206
				21.0464	3.424	62.315
				21.1011	3.184	37.533
				21.1557	3.662	42.604
				21.2104	3.939	32.548
				21.2651	4.955	29.714
				21.3197	3.482	25.782
				21.3744	3.5	17.209
				21.4291	4	14.393
				21.4837	3.647	16.815
				21.5384	4	5.252
				21.5931	4.069	7.316

## Sheet: Fig. 3f
Proportion of vimentin at the periphery of the cell (peripheral vimentin %) in SW13 cells stably transfected with RFP//vim WT
	control		Nocodazole		Cytochlasin B		Latrunculin A		Jasplakinolide
	39.0445		44.1678		0.39545		5.76998		14.9936
	45.6979		41.6573		15.7305		16.7872		10.4143
	70.1568		28.5294		12.8621		16.4625		15.8498
	80.8886		78.2861		5.86186		22.2101		13.8484
	85.8065		49.1668		14.8391		16.3386		16.0059
	36.925		84.6562		7.02421		11.6923		6.8979
	54.9124		62.8477		23.9079		10.6324		26.3543
	46.1306		42.8572		13.0564		7.41599		13.5093
	58.0741		53.3089		16.7001		4.03388		35.4898
	76.1789		62.8714		7.34		36.225		41.6985
	69.5421		75.5157		4.58509		2.95835		55.2459
	46.753		58.8774		20.2563				9.27294
	48.8786		78.0084		10.5412				35.5711
	43.4863		54.4201		15.262				33.3695
			33.4643						26.7336
			60.6891						21.623
									14.8912
									30.2159
									33.7787
average	57.3197		56.8327		12.0259		13.6842		57.4431
SDX	16.2378		16.6007		6.45963		9.63613		26.6232
SE	4.6		4.5		1.72		2.9		28.1763
n	14		16		14		11		34.2684
									23.207
									7.18876
									34.0609
									9.83317
									32.7594
									25.333
									13.4136
									2.53
									28

[truncated: 22 more sheets: Fig. 3g, Fig. 4c, Fig. 4d, Fig. 5d, Fig. 5e, Fig. 6d, Fig. 6e, Fig. 6g, Fig. 6h, Fig. 7e, Fig. 7i, Fig. 7m, Fig. 7n, Fig. 7o, Fig. 8a, Fig. 8c, Fig. 8d, Fig. 8e, Suppl Fig 2, Suppl Fig 4 …]
